# Supplementary material for: Uncovering Phenotypic Variation in Common Bean (Phaseolus vulgaris L.): Insights from the INCREASE Project
Source: Plants (Basel). 2026 Apr 18;15(8):1249. doi: 10.3390/plants15081249 (PMC13120372; doi:10.3390/plants15081249)
Supplement: Supplementary file 1 [file plants-15-01249-s001.zip]

Archive with 1 entries (1 files):
- plants-4226003-supplementary.pdf
